# Supplementary material for: Hydroxychloroquine Mitigates Dilated Cardiomyopathy Phenotype in Transgenic D94A Mice
Source: Int J Mol Sci. 2022 Dec 9;23(24):15589. doi: 10.3390/ijms232415589 (PMC9779604; doi:10.3390/ijms232415589)
Supplement: Supplementary file 1 [file ijms-23-15589-s001.zip]

Archive with 1 entries (1 files):
- ijms-2033187-supplementary.pdf
